# Supplementary material for: The Associations Between Habitual Dietary Fat Intake and Inflammatory Markers Among Marathon Runners: An Exploratory Study
Source: Nutrients. 2026 Jul 11;18(14):2273. doi: 10.3390/nu18142273 (PMC13414860; doi:10.3390/nu18142273)
Supplement: Supplementary file 1 [file nutrients-18-02273-s001.zip]

Archive with 1 entries (1 files):
- nutrients-4401228-supplementary.pdf
